# Supplementary material for: Principal Components Analysis of Population Admixture
Source: PLoS One. 2012 Jul 9;7(7):e40115. doi: 10.1371/journal.pone.0040115 (PMC3392282; doi:10.1371/journal.pone.0040115)
Supplement: Table S1 — Estimated admixture proportions of the ASW samples. (XLS) [file pone.0040115.s005.xls]

## Sheet: Sheet1
Table S1. Estimated admixture proportions of the ASW samples
ASW ID	CEU	YRI	Total
NA19625	0.32025	0.67975	1
NA19701	0.383584	0.616416	1
NA19700	0.154001	0.845999	1
NA19702	0.239924	0.760076	1
NA19704	0.145452	0.854548	1
NA19703	0.280814	0.719186	1
NA19708	0.476632	0.523368	1
NA19712	0.0896242	0.910376	1
NA19711	0.079408	0.920592	1
NA19819	0.0488342	0.951166	1
NA19818	0.0863029	0.913697	1
NA19828	0.104669	0.895331	1
NA19835	0.120003	0.879997	1
NA19836	0.129661	0.870339	1
NA19834	0.30442	0.69558	1
NA19902	0.201615	0.798385	1
NA19900	0.220894	0.779106	1
NA19904	0.382763	0.617237	1
NA19919	0.11276	0.88724	1
NA19909	0.110454	0.889546	1
NA19914	0.311553	0.688447	1
NA19915	0.200219	0.799781	1
NA19916	0.129293	0.870707	1
NA19917	0.308724	0.691276	1
NA19918	0.185097	0.814903	1
NA20129	0.127217	0.872783	1
NA19714	0.182647	0.817353	1
NA19985	0.339167	0.660833	1
NA20128	0.261615	0.738385	1
NA20126	0.31952	0.68048	1
NA20127	0.121035	0.878965	1
NA20277	0.360538	0.639462	1
NA20279	0.249524	0.750476	1
NA20278	0.599335	0.400665	1
NA20287	0.162908	0.837092	1
NA20288	0.289899	0.710101	1
NA20290	0.216019	0.783981	1
NA20289	0.280179	0.719821	1
NA20291	0.00743867	0.992561	1
NA20292	0.246451	0.753549	1
NA20295	0.303549	0.696451	1
NA20294	0.332145	0.667855	1
NA20297	0.0304674	0.969533	1
NA20302	0.322937	0.677063	1
NA20301	0.365009	0.634991	1
NA20316	0.556938	0.443062	1
NA20317	0.171109	0.828891	1
NA20322	0.318719	0.681281	1
NA20333	0.208755	0.791245	1
NA20332	0.248288	0.751712	1
NA20335	0.280268	0.719732	1
NA20334	0.336106	0.663894	1
NA20337	0.182476	0.817524	1
NA20336	0.294596	0.705404	1
NA20340	0.238375	0.761625	1
NA20341	0.424227	0.575773	1
NA20342	0.422577	0.577423	1
NA20344	0.256379	0.743621	1
NA20345	0.141705	0.858295	1
NA20346	0.225074	0.774926	1
NA20347	0.276253	0.723747	1
NA20348	0.514978	0.485022	1
NA20350	0.000706771	0.999293	1
NA20349	0.312365	0.687635	1
NA20358	0.180897	0.819103	1
NA20356	0.094386	0.905614	1
NA20357	0.121103	0.878897	1
NA20360	0.33951	0.66049	1
NA20359	0.385161	0.614839	1
NA20363	0.193702	0.806298	1
NA20364	0.273236	0.726764	1
