# Supplementary material for: Principal Components Analysis of Population Admixture
Source: PLoS One. 2012 Jul 9;7(7):e40115. doi: 10.1371/journal.pone.0040115 (PMC3392282; doi:10.1371/journal.pone.0040115)
Supplement: Table S2 — Estimated admixture proportions of the MEX samples. (XLS) [file pone.0040115.s006.xls]

## Sheet: Sheet1
Table S2. Estimated admixture proportions of the MEX samples
MEX ID	CEU	Pima	YRI	Total
NA19649	0.732814	0.205199	0.0619868	1
NA19650	0.857993	0.0825099	0.0594973	1
NA19669	0.752758	0.216768	0.0304739	1
NA19671	0.687052	0.298309	0.0146389	1
NA19675	0.856363	0.132861	0.0107763	1
NA19676	0.726686	0.127634	0.14568	1
NA19677	0.7736	0.151878	0.0745215	1
NA19651	0.526932	0.362924	0.110144	1
NA19653	0.664797	0.265719	0.0694846	1
NA19656	0.440904	0.481712	0.0773843	1
NA19657	0.453264	0.498882	0.0478539	1
NA19659	0.62934	0.295392	0.0752681	1
NA19660	0.664235	0.331591	0.00417477	1
NA19661	0.448467	0.496168	0.0553645	1
NA19662	0.537962	0.453537	0.00850113	1
NA19678	0.842234	0.070881	0.0868854	1
NA19680	0.88745	0.0409407	0.0716092	1
NA19681	0.411204	0.503649	0.0851468	1
NA19682	0.565837	0.377302	0.0568613	1
NA19684	0.842401	0.126525	0.0310739	1
NA19686	0.787289	0.194595	0.0181161	1
NA19664	0.453765	0.45769	0.0885442	0.999999
NA19665	0.30278	0.646721	0.0504983	0.999999
NA19719	0.460096	0.511724	0.0281798	1
NA19720	0.199984	0.777797	0.0222183	0.999999
NA19721	0.340341	0.646696	0.012963	1
NA19723	0.721002	0.289917	0.0109192	1.02184
NA19724	0.726435	0.280528	0.0069623	1.01393
NA19725	0.516852	0.417947	0.0652014	1
NA19726	0.427104	0.516658	0.0562377	1
NA19727	0.582103	0.380399	0.0374985	1
NA19728	0.09993	0.845478	0.0545918	1
NA19729	0.239825	0.782847	0.0226717	1.04534
NA19730	0.193594	0.792738	0.0136681	1
NA19733	0.0884355	0.886452	0.0251122	1
NA19746	0.300203	0.687501	0.0122959	1
NA19747	0.335091	0.612625	0.0522835	1
NA19755	0.303298	0.589413	0.10729	1
NA19756	0.391322	0.466739	0.141938	0.999999
NA19757	0.490009	0.437987	0.0720046	1
NA19758	0.293267	0.702058	0.00467507	1
NA19759	0.297328	0.60716	0.0955123	1
NA19771	0.559168	0.384067	0.0567658	1
NA19772	0.671733	0.325826	0.002441	1
NA19774	0.510314	0.330026	0.15966	1
NA19775	0.496716	0.416469	0.0868154	1
NA19776	0.569326	0.287365	0.14331	1
NA19777	0.463997	0.415364	0.120639	1
NA19778	0.431055	0.369506	0.199439	1
NA19779	0.713299	0.201623	0.0850781	1
NA19780	0.609484	0.329707	0.0608091	1
NA19781	0.728748	0.20039	0.0708615	1
NA19782	0.625863	0.365678	0.00845919	1
NA19783	0.478112	0.479353	0.0425346	1
NA19784	0.504327	0.468455	0.0272181	1
NA19670	0.711558	0.259805	0.028637	1
NA19654	0.310278	0.562675	0.127047	1
NA19685	0.587987	0.402868	0.00914509	1
NA19718	0.323028	0.629308	0.0476643	1
NA19731	0.0997803	0.917403	0.0171831	1.03437
NA19748	0.213755	0.765813	0.0204322	1
NA19749	0.63343	0.274409	0.0921619	1
NA19750	0.64789	0.28081	0.0713007	1
NA19760	0.265174	0.663519	0.0713069	1
NA19761	0.315145	0.572042	0.112812	0.999999
NA19762	0.341743	0.517113	0.141144	1
NA19763	0.343774	0.546838	0.109388	1
NA19770	0.549177	0.377272	0.0735502	0.999999
NA19790	0.346911	0.57763	0.0754597	1
NA19794	0.619009	0.341479	0.039512	1
NA19795	0.528668	0.431167	0.0401652	1
